# Supplementary material for: Geometric calibration of a stationary digital breast tomosynthesis system based on distributed carbon nanotube X-ray source arrays
Source: PLoS One. 2017 Nov 29;12(11):e0188367. doi: 10.1371/journal.pone.0188367 (PMC5707001; doi:10.1371/journal.pone.0188367)
Supplement: S1 File — The datasets generated or analyzed during the current study are available at https://figshare.com/s/96d8a1ef9c537f74411c. (ZIP) [file pone.0188367.s001.zip]

Archive with 6 entries (5 files):
- ╨┬╜¿╬─╝■╝╨/ComputeProjMatrix.cc
- ╨┬╜¿╬─╝■╝╨/Feature2dUV.txt
- ╨┬╜¿╬─╝■╝╨/Feature3dXYZ.txt
- ╨┬╜¿╬─╝■╝╨/ProjMatrixToParameters.cc
- ╨┬╜¿╬─╝■╝╨/README.txt
- ╨┬╜¿╬─╝■╝╨/
