# Supplementary material for: Geometric calibration of a stationary digital breast tomosynthesis system based on distributed carbon nanotube X-ray source arrays
Source: PLoS One. 2017 Nov 29;12(11):e0188367. doi: 10.1371/journal.pone.0188367 (PMC5707001; doi:10.1371/journal.pone.0188367)
Supplement: S1 File — The datasets generated or analyzed during the current study are available at https://figshare.com/s/96d8a1ef9c537f74411c. (ZIP) [file pone.0188367.s001.zip › ╨┬╜¿╬─╝■╝╨/ComputeProjMatrix.cc]

/* ---------------------------------------------------------------------------
File Name:     ComputeProjMatrix.cc
Authors:       Xinhua Li, Da Zhang, Bob Liu
Date:          May 11, 2010

Reference:
A Generic Geometric Calibration Method for Tomographic Imaging Systems with Flat Panel Detectors
- A detailed implementation guide. Medical Physics, 2010, Vol 37, No. 6, Pages unknown at this time.

This C++ program requires the Template Numerical Toolkit which can be downloaded from 
NIST (http://math.nist.gov/tnt/index.html).
 
Description:
============
This C++ program computes a 3x4 projection matrix for a geometric mapping between a set of 3D feature
points and their corresponding 2D projections on an image receptor plane. The computation requires two
input data files listed in the following: (A) Feature3dXYZ.txt, and (B) Feature2dUV.txt. (A) contains 
3D coordinates of feature points in the format of (X Y Z) and one feature point per line. (B) 
contains 2D projections of these feature points in the format of (U V) and one feature point per line. 
In the above, U is projection along the tomographic scan direction or detector column, and V is 
projection along the other direction or detector row. 

There are two requirements for the input data: (1) The lower limit of the number of feature points is 6,
but there is no upper limit for this number. (2) Regarding sequence of feature points, order of the 3D 
data must match that of the 2D data, e.g. the first line of (A) and the first line of (B) must be of 
the same feature point. In case that the above two conditions are not met, projection matrix can 
not be computed or the results are meaningless. We separate 3D data and 2D data in different files 
for providing more flexibility since one set of 3D coordinates can be associate with many 2D projections 
of a tomographic scan.

We provide two example data files to demonstrate the computing of projection matrix. Users can replace them
freely.

LIABILITY DISCLAIMER -- READ BEFORE USING SOFTWARE:

The software and documentation is provided for personal use only and may not be distributed. 
The entire risk arising out of the use or performance of such products and documentation remains 
with the user. In no event shall the authors be liable for any damages whatsoever (including, without 
limitation, damages for loss of business profits, business interruption, loss of business 
information, or other pecuniary loss) arising out of the use of or inability to use the products 
or documentation, even if the authors have been advised of the possibility of such damages. 

--------------------------------------------------------------------------- */

#include <cstdio>
#include <cstdlib>
#include <cmath>
#include <vector>
#include <iostream>
#include <fstream>

#include "tnt.h"
#include "jama_svd.h"

using namespace std;
using namespace JAMA;

int main(int argc, char* argv[]) {

vector<double> Point3dX;
vector<double> Point3dY;
vector<double> Point3dZ;
vector<double> Point2dV;
vector<double> Point2dU;

double t1,t2,t3;

//////////////////////////////////////////

// to read input 3D coordinates
 
FILE *fInput=fopen("Feature3dXYZ.txt","r");

while(fscanf(fInput,"%lf %lf %lf",&t1,&t2,&t3)!=EOF){
Point3dX.push_back(t1);
Point3dY.push_back(t2);
Point3dZ.push_back(t3);
}

fclose(fInput);

/////////////////////////////////////////

// to read input 2D projections

fInput=fopen("Feature2dUV.txt","r");

while(fscanf(fInput,"%lf %lf",&t1,&t2)!=EOF){
Point2dU.push_back(t1);
Point2dV.push_back(t2);
}

fclose(fInput);   

///////////////////////////////////

size_t nPoints=Point3dX.size();

if(nPoints<6 || nPoints!=Point2dU.size() ) {
cout << " Program exit on incorrect input data!" << endl;
return 0;
}
 
cout << "Input Feature Points = " << nPoints << endl;

/////////////////////////////////////////////////

double Mean3dX,Mean3dY,Mean3dZ;
Mean3dX=Mean3dY=Mean3dZ=0.;

for(size_t i=0; i<nPoints;i++){
Mean3dX+=Point3dX[i];
Mean3dY+=Point3dY[i];
Mean3dZ+=Point3dZ[i];
}

Mean3dX/=nPoints;
Mean3dY/=nPoints;
Mean3dZ/=nPoints;

for(size_t i=0; i<nPoints; i++){
Point3dX[i]-=Mean3dX; 
Point3dY[i]-=Mean3dY; 
Point3dZ[i]-=Mean3dZ;
}

double SigSq3D=0.;
for(size_t  i=0; i<nPoints; i++){
SigSq3D+=Point3dX[i]*Point3dX[i];
SigSq3D+=Point3dY[i]*Point3dY[i];
SigSq3D+=Point3dZ[i]*Point3dZ[i];
}

double Sig3D=sqrt(SigSq3D/3./nPoints);

for(size_t i=0; i<nPoints; i++){ 
Point3dX[i]/=Sig3D;
Point3dY[i]/=Sig3D;
Point3dZ[i]/=Sig3D;
}

cout << "3D Coordinates (Mean, Stdev): ";
cout << Mean3dX << " " << Mean3dY << " " << Mean3dZ << " " << Sig3D << endl;

///////////////////////////////////////////////////

double Mean2dV,Mean2dU;
Mean2dV=Mean2dU=0.; 

for(size_t i=0; i<nPoints;i++){
Mean2dV+=Point2dV[i];
Mean2dU+=Point2dU[i];
}

Mean2dV/=nPoints;
Mean2dU/=nPoints;

for(size_t i=0; i<nPoints; i++){
Point2dV[i]-=Mean2dV; 
Point2dU[i]-=Mean2dU; 
}

double SigSq2D=0.;
for(size_t i=0; i<nPoints; i++){ 
SigSq2D+=Point2dV[i]*Point2dV[i];
SigSq2D+=Point2dU[i]*Point2dU[i];
}

double Sig2D=sqrt(SigSq2D/2./nPoints);
for(size_t i=0; i<nPoints; i++){
Point2dV[i]/=Sig2D;
Point2dU[i]/=Sig2D;
}

cout << "2D Projections (Mean, Stdev): ";
cout << Mean2dV << " " << Mean2dU << " " << Sig2D << endl; 

////////////////////////////////

Array2D<double> A((int)(nPoints + nPoints),12);

for(size_t i=0; i<nPoints; i++){

size_t idx=i+i;

A[idx][0] = Point3dX[i];
A[idx][1] = Point3dY[i];
A[idx][2] = Point3dZ[i];
A[idx][3] = 1.;

A[idx][4] = 0.;
A[idx][5] = 0.;
A[idx][6] = 0.;
A[idx][7] = 0.;

A[idx][8] = -Point2dU[i]*Point3dX[i];
A[idx][9] = -Point2dU[i]*Point3dY[i];
A[idx][10]= -Point2dU[i]*Point3dZ[i];
A[idx][11]= -Point2dU[i];

  idx+=1;
A[idx][0] = 0.;
A[idx][1] = 0.;
A[idx][2] = 0.;
A[idx][3] = 0.;

A[idx][4] = Point3dX[i];
A[idx][5] = Point3dY[i];
A[idx][6] = Point3dZ[i];
A[idx][7] = 1.;  

A[idx][8] = -Point2dV[i]*Point3dX[i];
A[idx][9] = -Point2dV[i]*Point3dY[i];
A[idx][10]= -Point2dV[i]*Point3dZ[i];
A[idx][11]= -Point2dV[i];
}  

//////////////////////////////////

SVD<double> xSVD(A);

Array2D<double> V(12,12); 
xSVD.getV(V);

//////////////////////////////

Array2D<double> Proj(3,4);
Proj[0][0]=V[0][11];  
Proj[0][1]=V[1][11];
Proj[0][2]=V[2][11];
Proj[0][3]=V[3][11];

Proj[1][0]=V[4][11];
Proj[1][1]=V[5][11];
Proj[1][2]=V[6][11];
Proj[1][3]=V[7][11];

Proj[2][0]=V[8][11];
Proj[2][1]=V[9][11];
Proj[2][2]=V[10][11];
Proj[2][3]=V[11][11];

/////////////////////////////////////

// Data Denomalization

Proj[0][3]-=(Proj[0][0]*Mean3dX+Proj[0][1]*Mean3dY+Proj[0][2]*Mean3dZ)/Sig3D;
Proj[1][3]-=(Proj[1][0]*Mean3dX+Proj[1][1]*Mean3dY+Proj[1][2]*Mean3dZ)/Sig3D;
Proj[2][3]-=(Proj[2][0]*Mean3dX+Proj[2][1]*Mean3dY+Proj[2][2]*Mean3dZ)/Sig3D;

for(unsigned short i1=0; i1<3; i1++){
for(unsigned short i2=0; i2<3; i2++){
Proj[i1][i2]/=Sig3D;
}}

Proj[0][0]*=Sig2D; Proj[0][0]+=Mean2dU*Proj[2][0];
Proj[0][1]*=Sig2D; Proj[0][1]+=Mean2dU*Proj[2][1];
Proj[0][2]*=Sig2D; Proj[0][2]+=Mean2dU*Proj[2][2];
Proj[0][3]*=Sig2D; Proj[0][3]+=Mean2dU*Proj[2][3];

Proj[1][0]*=Sig2D; Proj[1][0]+=Mean2dV*Proj[2][0];
Proj[1][1]*=Sig2D; Proj[1][1]+=Mean2dV*Proj[2][1];
Proj[1][2]*=Sig2D; Proj[1][2]+=Mean2dV*Proj[2][2];
Proj[1][3]*=Sig2D; Proj[1][3]+=Mean2dV*Proj[2][3];

///////////////////////////////////////////////////////

// Projection matrix normalization based on:
// (a) Orthogonal property of rotation matrix;
// (b) Positive distance-related element of Proj[2][3].

double Scale=sqrt(Proj[2][0]*Proj[2][0]+Proj[2][1]*Proj[2][1]+Proj[2][2]*Proj[2][2]);

if(Proj[2][3]<0.) Scale*=(-1.);

for(unsigned short i=0;i<3;i++){
for(unsigned short j=0;j<4;j++){
Proj[i][j]/=Scale;
}}

///////////////////////////////////////////////////////

// User can specify other output format for computed results

cout << endl << "Computed 3x4 Projection Matrix: " << endl;   
cout << Proj[0][0] << " " << Proj[0][1] << " " << Proj[0][2] << " " << Proj[0][3] << endl;
cout << Proj[1][0] << " " << Proj[1][1] << " " << Proj[1][2] << " " << Proj[1][3] << endl;
cout << Proj[2][0] << " " << Proj[2][1] << " " << Proj[2][2] << " " << Proj[2][3] << endl;

return 0;
}
