# Supplementary material for: Geometric calibration of a stationary digital breast tomosynthesis system based on distributed carbon nanotube X-ray source arrays
Source: PLoS One. 2017 Nov 29;12(11):e0188367. doi: 10.1371/journal.pone.0188367 (PMC5707001; doi:10.1371/journal.pone.0188367)
Supplement: S1 File — The datasets generated or analyzed during the current study are available at https://figshare.com/s/96d8a1ef9c537f74411c. (ZIP) [file pone.0188367.s001.zip › ╨┬╜¿╬─╝■╝╨/Feature2dUV.txt]

872.417 0
872.562 6.298
872.598 12.6011
872.524 18.9073
872.339 25.2149
872.045 31.5217
871.641 37.826
871.126 44.1258
870.501 50.4192
869.766 56.7042
868.922 62.979
867.967 69.2416
866.903 75.4901
865.729 81.7226
864.447 87.9371
863.055 94.1318
861.554 100.305
859.946 106.454
858.229 112.578
856.405 118.674
854.474 124.741
852.436 130.777
850.292 136.78
848.042 142.748
845.688 148.679
843.229 154.571
840.666 160.423
838 166.233
835.232 171.998
832.362 177.718
829.391 183.39
826.319 189.012
823.149 194.583
819.88 200.102
816.513 205.565
813.049 210.972
809.49 216.321
805.836 221.61
802.089 226.837
798.248 232.002
794.316 237.101
790.293 242.134
786.181 247.099
781.98 251.994
777.693 256.818
773.319 261.569
768.861 266.246
764.319 270.847
759.695 275.371
754.99 279.816
750.206 284.181
745.343 288.464
740.404 292.664
735.39 296.78
730.301 300.81
725.14 304.753
719.908 308.607
714.607 312.372
709.238 316.046
703.802 319.628
698.302 323.117
692.738 326.511
687.113 329.81
681.428 333.012
675.685 336.116
669.885 339.121
664.03 342.026
658.122 344.831
652.163 347.533
646.154 350.133
640.097 352.629
633.993 355.021
627.846 357.307
621.656 359.486
615.425 361.559
609.156 363.524
602.85 365.381
596.508 367.128
590.133 368.765
583.727 370.292
577.292 371.708
570.829 373.012
564.341 374.204
557.829 375.283
551.295 376.249
544.742 377.102
538.171 377.84
531.585 378.465
524.984 378.975
518.372 379.369
511.75 379.649
505.12 379.813
498.485 379.862
491.846 379.795
485.205 379.612
478.564 379.314
471.926 378.899
465.292 378.368
458.665 377.722
452.046 376.959
445.437 376.081
438.841 375.087
432.259 373.977
425.693 372.753
419.146 371.413
412.62 369.958
406.116 368.389
399.637 366.706
393.184 364.909
386.76 362.999
380.366 360.975
374.004 358.84
367.677 356.592
361.387 354.233
355.135 351.764
348.923 349.184
342.753 346.495
336.628 343.697
330.548 340.79
324.517 337.777
318.536 334.657
312.606 331.431
306.73 328.101
300.909 324.666
295.146 321.128
289.442 317.489
283.799 313.748
278.218 309.907
272.702 305.967
267.253 301.929
261.871 297.794
256.559 293.563
251.319 289.238
246.151 284.82
241.058 280.309
236.042 275.708
231.104 271.017
226.245 266.238
221.467 261.372
216.773 256.42
212.162 251.384
207.637 246.266
203.2 241.066
198.851 235.787
194.592 230.429
190.425 224.994
186.35 219.485
182.37 213.902
178.486 208.247
174.698 202.521
171.008 196.727
167.418 190.866
163.929 184.94
160.541 178.95
157.256 172.898
154.075 166.786
151 160.616
148.03 154.39
145.168 148.109
142.414 141.775
139.769 135.39
137.235 128.956
134.811 122.475
132.5 115.949
130.301 109.379
128.215 102.768
126.244 96.1173
124.389 89.4294
122.649 82.7061
121.025 75.9492
119.519 69.161
118.13 62.3433
116.859 55.4983
115.708 48.6279
114.675 41.7342
113.763 34.8194
112.97 27.8854
112.298 20.9344
111.747 13.9684
111.317 6.98958
111.009 4.90766e-14
110.823 -6.99821
110.758 -14.0029
110.816 -21.0121
110.996 -28.0235
111.298 -35.035
111.723 -42.0445
112.27 -49.05
112.94 -56.0491
113.732 -63.0399
114.646 -70.0201
115.683 -76.9877
116.841 -83.9405
118.121 -90.8763
119.523 -97.7931
121.047 -104.689
122.691 -111.561
124.456 -118.408
126.341 -125.227
128.345 -132.017
130.47 -138.775
132.713 -145.499
135.074 -152.187
137.554 -158.837
140.15 -165.447
142.863 -172.015
145.692 -178.539
148.635 -185.016
151.694 -191.445
154.866 -197.824
158.15 -204.151
161.547 -210.423
165.054 -216.64
168.672 -222.798
172.399 -228.895
176.234 -234.931
180.176 -240.903
184.224 -246.809
188.377 -252.647
192.634 -258.415
196.993 -264.112
201.454 -269.736
206.015 -275.285
210.675 -280.757
215.433 -286.15
220.287 -291.463
225.237 -296.693
230.279 -301.84
235.414 -306.902
240.64 -311.876
245.955 -316.762
251.358 -321.557
256.847 -326.261
262.421 -330.871
268.078 -335.386
273.817 -339.804
279.635 -344.125
285.531 -348.346
291.504 -352.467
297.552 -356.485
303.673 -360.4
309.865 -364.21
316.127 -367.914
322.456 -371.51
328.851 -374.998
335.31 -378.376
341.831 -381.643
348.413 -384.798
355.052 -387.84
361.748 -390.768
368.499 -393.58
375.301 -396.275
382.154 -398.854
389.056 -401.314
396.004 -403.655
402.996 -405.876
410.03 -407.977
417.104 -409.955
424.217 -411.812
431.365 -413.545
438.547 -415.154
445.761 -416.639
453.004 -417.999
460.275 -419.233
467.57 -420.341
474.889 -421.322
482.229 -422.176
489.587 -422.903
496.961 -423.502
504.35 -423.972
511.75 -424.314
519.16 -424.527
526.578 -424.61
534 -424.565
541.426 -424.39
548.853 -424.085
556.277 -423.651
563.699 -423.087
571.113 -422.393
578.52 -421.57
585.916 -420.617
593.299 -419.534
600.667 -418.322
608.018 -416.982
615.349 -415.512
622.658 -413.914
629.943 -412.187
637.201 -410.332
644.431 -408.35
651.63 -406.241
658.796 -404.006
665.927 -401.644
673.02 -399.156
680.073 -396.544
687.084 -393.807
694.052 -390.947
700.972 -387.964
707.845 -384.858
714.667 -381.631
721.436 -378.283
728.15 -374.816
734.807 -371.23
741.405 -367.525
747.942 -363.704
754.416 -359.767
760.824 -355.715
767.165 -351.549
773.437 -347.27
779.637 -342.88
785.764 -338.379
791.816 -333.769
797.79 -329.051
803.685 -324.227
809.499 -319.297
815.231 -314.263
820.877 -309.127
826.437 -303.89
831.908 -298.552
837.29 -293.117
842.579 -287.585
847.774 -281.958
852.875 -276.237
857.878 -270.425
862.782 -264.522
867.586 -258.53
872.288 -252.451
876.887 -246.288
881.38 -240.041
885.767 -233.712
890.046 -227.303
894.215 -220.816
898.274 -214.254
902.22 -207.616
906.052 -200.907
909.77 -194.127
913.371 -187.279
916.855 -180.364
920.22 -173.385
923.465 -166.344
926.589 -159.242
929.591 -152.082
932.47 -144.866
935.225 -137.595
937.854 -130.273
940.357 -122.901
942.732 -115.481
944.98 -108.016
947.098 -100.508
949.087 -92.9589
950.945 -85.3709
952.672 -77.7465
954.267 -70.0878
955.729 -62.3972
957.058 -54.677
958.253 -46.9294
959.314 -39.1568
960.239 -31.3614
961.029 -23.5457
961.684 -15.712
962.202 -7.86267
