# Supplementary material for: Geometric calibration of a stationary digital breast tomosynthesis system based on distributed carbon nanotube X-ray source arrays
Source: PLoS One. 2017 Nov 29;12(11):e0188367. doi: 10.1371/journal.pone.0188367 (PMC5707001; doi:10.1371/journal.pone.0188367)
Supplement: S1 File — The datasets generated or analyzed during the current study are available at https://figshare.com/s/96d8a1ef9c537f74411c. (ZIP) [file pone.0188367.s001.zip › ╨┬╜¿╬─╝■╝╨/Feature3dXYZ.txt]

54.1 0 0
54.0918 0.944175 0.333333
54.067 1.88806 0.666667
54.0259 2.83138 1
53.9682 3.77383 1.33333
53.8941 4.71513 1.66667
53.8036 5.65499 2
53.6967 6.59313 2.33333
53.5735 7.52927 2.66667
53.4339 8.4631 3
53.2781 9.39437 3.33333
53.106 10.3228 3.66667
52.9178 11.248 4
52.7134 12.1699 4.33333
52.493 13.088 4.66667
52.2566 14.0021 5
52.0043 14.912 5.33333
51.7361 15.8173 5.66667
51.4522 16.7178 6
51.1526 17.6132 6.33333
50.8374 18.5033 6.66667
50.5067 19.3877 7
50.1606 20.2662 7.33333
49.7993 21.1386 7.66667
49.4228 22.0045 8
49.0313 22.8636 8.33333
48.6248 23.7159 8.66667
48.2035 24.5609 9
47.7675 25.3984 9.33333
47.3169 26.2282 9.66667
46.852 27.05 10
46.3728 27.8636 10.3333
45.8794 28.6686 10.6667
45.3721 29.465 11
44.8509 30.2523 11.3333
44.3161 31.0305 11.6667
43.7678 31.7992 12
43.2062 32.5582 12.3333
42.6314 33.3073 12.6667
42.0436 34.0462 13
41.443 34.7748 13.3333
40.8298 35.4928 13.6667
40.2041 36.2 14
39.5662 36.8961 14.3333
38.9163 37.581 14.6667
38.2545 38.2545 15
37.581 38.9163 15.3333
36.8961 39.5662 15.6667
36.2 40.2041 16
35.4928 40.8298 16.3333
34.7748 41.443 16.6667
34.0462 42.0436 17
33.3073 42.6314 17.3333
32.5582 43.2062 17.6667
31.7992 43.7678 18
31.0305 44.3161 18.3333
30.2523 44.8509 18.6667
29.465 45.3721 19
28.6686 45.8794 19.3333
27.8636 46.3728 19.6667
27.05 46.852 20
26.2282 47.3169 20.3333
25.3984 47.7675 20.6667
24.5609 48.2035 21
23.7159 48.6248 21.3333
22.8636 49.0313 21.6667
22.0045 49.4228 22
21.1386 49.7993 22.3333
20.2662 50.1606 22.6667
19.3877 50.5067 23
18.5033 50.8374 23.3333
17.6132 51.1526 23.6667
16.7178 51.4522 24
15.8173 51.7361 24.3333
14.912 52.0043 24.6667
14.0021 52.2566 25
13.088 52.493 25.3333
12.1699 52.7134 25.6667
11.248 52.9178 26
10.3228 53.106 26.3333
9.39437 53.2781 26.6667
8.4631 53.4339 27
7.52927 53.5735 27.3333
6.59313 53.6967 27.6667
5.65499 53.8036 28
4.71513 53.8941 28.3333
3.77383 53.9682 28.6667
2.83138 54.0259 29
1.88806 54.067 29.3333
0.944175 54.0918 29.6667
3.31267e-15 54.1 30
-0.944175 54.0918 30.3333
-1.88806 54.067 30.6667
-2.83138 54.0259 31
-3.77383 53.9682 31.3333
-4.71513 53.8941 31.6667
-5.65499 53.8036 32
-6.59313 53.6967 32.3333
-7.52927 53.5735 32.6667
-8.4631 53.4339 33
-9.39437 53.2781 33.3333
-10.3228 53.106 33.6667
-11.248 52.9178 34
-12.1699 52.7134 34.3333
-13.088 52.493 34.6667
-14.0021 52.2566 35
-14.912 52.0043 35.3333
-15.8173 51.7361 35.6667
-16.7178 51.4522 36
-17.6132 51.1526 36.3333
-18.5033 50.8374 36.6667
-19.3877 50.5067 37
-20.2662 50.1606 37.3333
-21.1386 49.7993 37.6667
-22.0045 49.4228 38
-22.8636 49.0313 38.3333
-23.7159 48.6248 38.6667
-24.5609 48.2035 39
-25.3984 47.7675 39.3333
-26.2282 47.3169 39.6667
-27.05 46.852 40
-27.8636 46.3728 40.3333
-28.6686 45.8794 40.6667
-29.465 45.3721 41
-30.2523 44.8509 41.3333
-31.0305 44.3161 41.6667
-31.7992 43.7678 42
-32.5582 43.2062 42.3333
-33.3073 42.6314 42.6667
-34.0462 42.0436 43
-34.7748 41.443 43.3333
-35.4928 40.8298 43.6667
-36.2 40.2041 44
-36.8961 39.5662 44.3333
-37.581 38.9163 44.6667
-38.2545 38.2545 45
-38.9163 37.581 45.3333
-39.5662 36.8961 45.6667
-40.2041 36.2 46
-40.8298 35.4928 46.3333
-41.443 34.7748 46.6667
-42.0436 34.0462 47
-42.6314 33.3073 47.3333
-43.2062 32.5582 47.6667
-43.7678 31.7992 48
-44.3161 31.0305 48.3333
-44.8509 30.2523 48.6667
-45.3721 29.465 49
-45.8794 28.6686 49.3333
-46.3728 27.8636 49.6667
-46.852 27.05 50
-47.3169 26.2282 50.3333
-47.7675 25.3984 50.6667
-48.2035 24.5609 51
-48.6248 23.7159 51.3333
-49.0313 22.8636 51.6667
-49.4228 22.0045 52
-49.7993 21.1386 52.3333
-50.1606 20.2662 52.6667
-50.5067 19.3877 53
-50.8374 18.5033 53.3333
-51.1526 17.6132 53.6667
-51.4522 16.7178 54
-51.7361 15.8173 54.3333
-52.0043 14.912 54.6667
-52.2566 14.0021 55
-52.493 13.088 55.3333
-52.7134 12.1699 55.6667
-52.9178 11.248 56
-53.106 10.3228 56.3333
-53.2781 9.39437 56.6667
-53.4339 8.4631 57
-53.5735 7.52927 57.3333
-53.6967 6.59313 57.6667
-53.8036 5.65499 58
-53.8941 4.71513 58.3333
-53.9682 3.77383 58.6667
-54.0259 2.83138 59
-54.067 1.88806 59.3333
-54.0918 0.944175 59.6667
-54.1 6.62534e-15 60
-54.0918 -0.944175 60.3333
-54.067 -1.88806 60.6667
-54.0259 -2.83138 61
-53.9682 -3.77383 61.3333
-53.8941 -4.71513 61.6667
-53.8036 -5.65499 62
-53.6967 -6.59313 62.3333
-53.5735 -7.52927 62.6667
-53.4339 -8.4631 63
-53.2781 -9.39437 63.3333
-53.106 -10.3228 63.6667
-52.9178 -11.248 64
-52.7134 -12.1699 64.3333
-52.493 -13.088 64.6667
-52.2566 -14.0021 65
-52.0043 -14.912 65.3333
-51.7361 -15.8173 65.6667
-51.4522 -16.7178 66
-51.1526 -17.6132 66.3333
-50.8374 -18.5033 66.6667
-50.5067 -19.3877 67
-50.1606 -20.2662 67.3333
-49.7993 -21.1386 67.6667
-49.4228 -22.0045 68
-49.0313 -22.8636 68.3333
-48.6248 -23.7159 68.6667
-48.2035 -24.5609 69
-47.7675 -25.3984 69.3333
-47.3169 -26.2282 69.6667
-46.852 -27.05 70
-46.3728 -27.8636 70.3333
-45.8794 -28.6686 70.6667
-45.3721 -29.465 71
-44.8509 -30.2523 71.3333
-44.3161 -31.0305 71.6667
-43.7678 -31.7992 72
-43.2062 -32.5582 72.3333
-42.6314 -33.3073 72.6667
-42.0436 -34.0462 73
-41.443 -34.7748 73.3333
-40.8298 -35.4928 73.6667
-40.2041 -36.2 74
-39.5662 -36.8961 74.3333
-38.9163 -37.581 74.6667
-38.2545 -38.2545 75
-37.581 -38.9163 75.3333
-36.8961 -39.5662 75.6667
-36.2 -40.2041 76
-35.4928 -40.8298 76.3333
-34.7748 -41.443 76.6667
-34.0462 -42.0436 77
-33.3073 -42.6314 77.3333
-32.5582 -43.2062 77.6667
-31.7992 -43.7678 78
-31.0305 -44.3161 78.3333
-30.2523 -44.8509 78.6667
-29.465 -45.3721 79
-28.6686 -45.8794 79.3333
-27.8636 -46.3728 79.6667
-27.05 -46.852 80
-26.2282 -47.3169 80.3333
-25.3984 -47.7675 80.6667
-24.5609 -48.2035 81
-23.7159 -48.6248 81.3333
-22.8636 -49.0313 81.6667
-22.0045 -49.4228 82
-21.1386 -49.7993 82.3333
-20.2662 -50.1606 82.6667
-19.3877 -50.5067 83
-18.5033 -50.8374 83.3333
-17.6132 -51.1526 83.6667
-16.7178 -51.4522 84
-15.8173 -51.7361 84.3333
-14.912 -52.0043 84.6667
-14.0021 -52.2566 85
-13.088 -52.493 85.3333
-12.1699 -52.7134 85.6667
-11.248 -52.9178 86
-10.3228 -53.106 86.3333
-9.39437 -53.2781 86.6667
-8.4631 -53.4339 87
-7.52927 -53.5735 87.3333
-6.59313 -53.6967 87.6667
-5.65499 -53.8036 88
-4.71513 -53.8941 88.3333
-3.77383 -53.9682 88.6667
-2.83138 -54.0259 89
-1.88806 -54.067 89.3333
-0.944175 -54.0918 89.6667
-9.93801e-15 -54.1 90
0.944175 -54.0918 90.3333
1.88806 -54.067 90.6667
2.83138 -54.0259 91
3.77383 -53.9682 91.3333
4.71513 -53.8941 91.6667
5.65499 -53.8036 92
6.59313 -53.6967 92.3333
7.52927 -53.5735 92.6667
8.4631 -53.4339 93
9.39437 -53.2781 93.3333
10.3228 -53.106 93.6667
11.248 -52.9178 94
12.1699 -52.7134 94.3333
13.088 -52.493 94.6667
14.0021 -52.2566 95
14.912 -52.0043 95.3333
15.8173 -51.7361 95.6667
16.7178 -51.4522 96
17.6132 -51.1526 96.3333
18.5033 -50.8374 96.6667
19.3877 -50.5067 97
20.2662 -50.1606 97.3333
21.1386 -49.7993 97.6667
22.0045 -49.4228 98
22.8636 -49.0313 98.3333
23.7159 -48.6248 98.6667
24.5609 -48.2035 99
25.3984 -47.7675 99.3333
26.2282 -47.3169 99.6667
27.05 -46.852 100
27.8636 -46.3728 100.333
28.6686 -45.8794 100.667
29.465 -45.3721 101
30.2523 -44.8509 101.333
31.0305 -44.3161 101.667
31.7992 -43.7678 102
32.5582 -43.2062 102.333
33.3073 -42.6314 102.667
34.0462 -42.0436 103
34.7748 -41.443 103.333
35.4928 -40.8298 103.667
36.2 -40.2041 104
36.8961 -39.5662 104.333
37.581 -38.9163 104.667
38.2545 -38.2545 105
38.9163 -37.581 105.333
39.5662 -36.8961 105.667
40.2041 -36.2 106
40.8298 -35.4928 106.333
41.443 -34.7748 106.667
42.0436 -34.0462 107
42.6314 -33.3073 107.333
43.2062 -32.5582 107.667
43.7678 -31.7992 108
44.3161 -31.0305 108.333
44.8509 -30.2523 108.667
45.3721 -29.465 109
45.8794 -28.6686 109.333
46.3728 -27.8636 109.667
46.852 -27.05 110
47.3169 -26.2282 110.333
47.7675 -25.3984 110.667
48.2035 -24.5609 111
48.6248 -23.7159 111.333
49.0313 -22.8636 111.667
49.4228 -22.0045 112
49.7993 -21.1386 112.333
50.1606 -20.2662 112.667
50.5067 -19.3877 113
50.8374 -18.5033 113.333
51.1526 -17.6132 113.667
51.4522 -16.7178 114
51.7361 -15.8173 114.333
52.0043 -14.912 114.667
52.2566 -14.0021 115
52.493 -13.088 115.333
52.7134 -12.1699 115.667
52.9178 -11.248 116
53.106 -10.3228 116.333
53.2781 -9.39437 116.667
53.4339 -8.4631 117
53.5735 -7.52927 117.333
53.6967 -6.59313 117.667
53.8036 -5.65499 118
53.8941 -4.71513 118.333
53.9682 -3.77383 118.667
54.0259 -2.83138 119
54.067 -1.88806 119.333
54.0918 -0.944175 119.667
