# Supplementary material for: Geometric calibration of a stationary digital breast tomosynthesis system based on distributed carbon nanotube X-ray source arrays
Source: PLoS One. 2017 Nov 29;12(11):e0188367. doi: 10.1371/journal.pone.0188367 (PMC5707001; doi:10.1371/journal.pone.0188367)
Supplement: S1 File — The datasets generated or analyzed during the current study are available at https://figshare.com/s/96d8a1ef9c537f74411c. (ZIP) [file pone.0188367.s001.zip › ╨┬╜¿╬─╝■╝╨/ProjMatrixToParameters.cc]

/* --------------------------------------------------------------------------
File Name:     ProjMatrixToParameters.cc
Authors:       Xinhua Li, Da Zhang, Bob Liu
Date:          May 11, 2010

Reference:    
A Generic Geometric Calibration Method for Tomographic Imaging Systems with Flat Panel Detectors 
- A detailed implementation guide. Medical Physics, 2010, Vol 37, No. 6, Pages unknown at this time.  

This C++ program requires the Template Numerical Toolkit which can be downloaded from
NIST (http://math.nist.gov/tnt/index.html).

Description: 
============
This routine computes geometric parameters for an input of a 3x4 projection matrix 
by using QR decomposition.  

An example 3x4 projection matrix is included in the code (Proj[0][0] to Proj[2,3]), and
it has been taken from page 163 in the following book: Richard Hartley and Andrew Zisserman,
Multiple View Geometry in computer vision, Cambridge University Press, Second Edition, 2006, 
ISBN 0-521-54051-8.

For the example projection matrix, user can verify that the results of running this code 
and those given in the book on page 164 are almost identical.


LIABILITY DISCLAIMER -- READ BEFORE USING SOFTWARE:

The software and documentation is provided for personal use only and may not be distributed. 
The entire risk arising out of the use or performance of such products and documentation remains 
with the user. In no event shall the authors be liable for any damages whatsoever (including, without 
limitation, damages for loss of business profits, business interruption, loss of business 
information, or other pecuniary loss) arising out of the use of or inability to use the products 
or documentation, even if the authors have been advised of the possibility of such damages. 

--------------------------------------------------------------------------- */

#include <cstdio>   
#include <cstdlib>
#include <cmath>
#include <iostream>  

#include "tnt.h"
#include "jama_svd.h"
#include "jama_qr.h"

using namespace std;
using namespace JAMA;

int main(int argc, char* argv[]) {

Array2D<double> Proj(3,4);

// Input projection matrix of the book example on page 163

Proj[0][0]=3.53553e+2;
Proj[0][1]=3.39645e+2;
Proj[0][2]=2.77744e+2;
Proj[0][3]=-1.44946e+6;

Proj[1][0]=-1.03528e+2;
Proj[1][1]=2.33212e+1; 
Proj[1][2]=4.59607e+2; 
Proj[1][3]=-6.32525e+5;

Proj[2][0]=7.07107e-1;
Proj[2][1]=-3.53553e-1;
Proj[2][2]=6.12372e-1; 
Proj[2][3]=-9.18559e+2;

// to ensure that the projection matrix is properly normalized 
// by using the orthogonal property of rotation matrix

double Scale=sqrt(Proj[2][0]*Proj[2][0]+Proj[2][1]*Proj[2][1]+Proj[2][2]*Proj[2][2]);

for(unsigned short i=0;i<3;i++){
for(unsigned short j=0;j<4;j++){
Proj[i][j]/=Scale;
}}

Array2D<double> ProjLeft(3,3);

ProjLeft[0][0]=Proj[2][0];
ProjLeft[0][1]=Proj[1][0];
ProjLeft[0][2]=Proj[0][0];

ProjLeft[1][0]=Proj[2][1];
ProjLeft[1][1]=Proj[1][1];
ProjLeft[1][2]=Proj[0][1];

ProjLeft[2][0]=Proj[2][2];
ProjLeft[2][1]=Proj[1][2];
ProjLeft[2][2]=Proj[0][2];

QR<double> xQR(ProjLeft);

Array2D<double> Q(3,3);
Q=xQR.getQ();  

Array2D<double> Rot3D(3,3);

Rot3D[0][0]=Q[0][2];
Rot3D[0][1]=Q[1][2];
Rot3D[0][2]=Q[2][2];

Rot3D[1][0]=Q[0][1];
Rot3D[1][1]=Q[1][1];
Rot3D[1][2]=Q[2][1];

Rot3D[2][0]=Q[0][0];
Rot3D[2][1]=Q[1][0];
Rot3D[2][2]=Q[2][0];

Array2D<double> R(3,3);
R=xQR.getR(); 

Array2D<double> IntrK(3,3);

IntrK[0][0]=R[2][2];
IntrK[0][1]=R[1][2];
IntrK[0][2]=R[0][2];

IntrK[1][0]=R[2][1];
IntrK[1][1]=R[1][1];
IntrK[1][2]=R[0][1];

IntrK[2][0]=R[2][0];
IntrK[2][1]=R[1][0];
IntrK[2][2]=R[0][0];

// Check Sign: Column for IntrK, Row for Rot3D

if(IntrK[0][0]<0.){
for(unsigned short i=0;i<3;i++){
IntrK[i][0] *= (-1.);
Rot3D[0][i] *= (-1.);  
}}

if(IntrK[1][1]<0.){
for(unsigned short i=0;i<3;i++){
IntrK[i][1] *= (-1.); 
Rot3D[1][i] *= (-1.);  
}}

if(IntrK[2][2]<0.){ 
for(unsigned short i=0;i<3;i++){
IntrK[i][2] *= (-1.);
Rot3D[2][i] *= (-1.);
}}
  
cout << "Intrinsic Matrix: " << IntrK[0][0] << " " << IntrK[0][1] << " " << IntrK[0][2] << endl;
cout << "Intrinsic Matrix: " << IntrK[1][0] << " " << IntrK[1][1] << " " << IntrK[1][2] << endl;
cout << "Intrinsic Matrix: " << IntrK[2][0] << " " << IntrK[2][1] << " " << IntrK[2][2] << endl;

cout << "Rotation  Matrix: " << Rot3D[0][0] << " " << Rot3D[0][1] << " " << Rot3D[0][2] << endl;
cout << "Rotation  Matrix: " << Rot3D[1][0] << " " << Rot3D[1][1] << " " << Rot3D[1][2] << endl;
cout << "Rotation  Matrix: " << Rot3D[2][0] << " " << Rot3D[2][1] << " " << Rot3D[2][2] << endl;

double tz= Proj[2][3];
double ty=(Proj[1][3]-IntrK[1][2]*Proj[2][3])/IntrK[1][1];
double tx=(Proj[0][3]-IntrK[0][1]*ty-IntrK[0][2]*Proj[2][3])/IntrK[0][0];

cout << "Translation Vector: " << tx << " " << ty << " " << tz << endl;

// C = -R^T * ti
double cx = -Rot3D[0][0]*tx-Rot3D[1][0]*ty-Rot3D[2][0]*tz;
double cy = -Rot3D[0][1]*tx-Rot3D[1][1]*ty-Rot3D[2][1]*tz;
double cz = -Rot3D[0][2]*tx-Rot3D[1][2]*ty-Rot3D[2][2]*tz;

cout << "Camera Center: " << cx << " " << cy << " " << cz << endl;

double AngleY=asin(-Rot3D[2][0]);

double AngleX, AngleZ;

// Compute AngleX and AngleZ by using function atan2(y,x) or atan2(cos,sin)

if(cos(AngleY)>0.) {
AngleX=atan2(Rot3D[2][2],Rot3D[2][1]);
AngleZ=atan2(Rot3D[0][0],Rot3D[1][0]);
} else {
AngleX=atan2(-Rot3D[2][2],-Rot3D[2][1]);   
AngleZ=atan2(-Rot3D[0][0],-Rot3D[1][0]);
}

cout << "Angles in Radians: " << AngleX << " " << AngleY << " " << AngleZ << endl; 

return 0;
}
