# Supplementary material for: Geometric calibration of a stationary digital breast tomosynthesis system based on distributed carbon nanotube X-ray source arrays
Source: PLoS One. 2017 Nov 29;12(11):e0188367. doi: 10.1371/journal.pone.0188367 (PMC5707001; doi:10.1371/journal.pone.0188367)
Supplement: S1 File — The datasets generated or analyzed during the current study are available at https://figshare.com/s/96d8a1ef9c537f74411c. (ZIP) [file pone.0188367.s001.zip › ╨┬╜¿╬─╝■╝╨/README.txt]

                 Two C++ Programs for Flat Panel Detector Based Tomographic Geometric Calibration


Authors:         Xinhua Li, Da Zhang, Bob Liu at Department of Radiology, Massachusetts General Hospital
.

Reference:       A Generic Geometric Calibration Method for Tomographic Imaging Systems with Flat Panel Detector - A detailed implementation guide


Journal:         Med. Phys. 37 (6) (2010)


Number of Files: 5


File Names:      
                 ComputeProjMatrix.cc,
                 ProjMatrixToParameters.cc,
                 Feature2dUV.txt,
                 Feature3dXYZ.txt,
                 README.txt


Description:
The source code of two C++ programs for the geometric calibration for flat panel detector based tomographic imaging is provided, in an effort to demonstrate the implementation of the method described in the reference paper (Li, Med.Phys., 37(6), 2010). ComputeProjMatrix.cc and ProjMatrixToParameters.cc are the C++ source code files, which contain their own descriptions at the beginning of the files. To successfully compile the programs, the Template Numerical Toolkit is required, which can be downloaded from 
NIST (http://math.nist.gov/tnt/index.html).

Feature2dUV.txt and Feature3dXYZ.txt are example input data files used by the program of ComputeProjMatrix.cc. Detailed descriptions can be found in ComputeProjMatrix.cc.

Disclaimer

-------------


The authors use their best efforts to deliver a high quality copy of 
two programs and to verify that the software contained therein have been selected on the basis 
of sound scientific judgment. However, the authors make no warranties to that effect, and the authors shall 
not be liable for any damage that may result from errors or omissions in these programs.


LIABILITY DISCLAIMER -- READ BEFORE USING SOFTWARE:
                                 


The software and documentation is provided for personal use only and may not be distributed. 
The entire risk arising out of the use or performance of such products and documentation remains 
with the user. In no event shall the authors be liable for any damages whatsoever (including, without 
limitation, damages for loss of business profits, business interruption, loss of business 
information, or other pecuniary loss) arising out of the use of or inability to use the products 
or documentation, even if the authors have been advised of the possibility of such damages. 
